# Supplementary material for: Arterio-venous gradient of active interleukin-18 is associated with diastolic dysfunction: a cross-sectional study
Source: ESC Heart Fail. 2026 Jan 19;13(1):xvaf041. doi: 10.1093/eschf/xvaf041 (PMC13168766; doi:10.1093/eschf/xvaf041)
Supplement: xvaf041_Supplementary_Data [file xvaf041_supplementary_data.zip]

Archive with 27 entries (27 files):
- FigS1A_Revise.tif
- FigS1B_Revise.tif
- FigS1C_Revise.tif
- FigS1D_Revise.tif
- FigS1E_Revise.tif
- FigS1F_Revise.tif
- FigS1G_Revise.tif
- FigS1H_Revise.tif
- FigS2A_Revise.tif
- FigS2B_Revise.tif
- FigS2C_Revise.tif
- FigS2D_Revise.tif
- FigS3_Revise.tif
- FigS4A_Revise.tif
- FigS4B_Revise.tif
- FigS4C_Revise.tif
- Supplementary_Discussions_Revise_20251001.docx
- Supplementary_Figure_Revise_PDF_20251001.pdf
- Supplementary_Legends_Revise_20251001.docx
- Supplementary_Table_S1_Revise_20251001.xlsx
- Supplementary_Table_S2_Revise_20251001.xlsx
- Supplementary_Table_S3_Revise_20251001.xlsx
- Supplementary_Table_S4_Revise_20251001.xlsx
- Supplementary_Table_S5_Revise_20251001.xlsx
- Supplementary_Table_S6_Revise_20251001.xlsx
- Supplementary_Table_S7_Revise_20251001.xlsx
- Supplementary_Table_S8_Revise_20251001.xlsx
