# Supplementary material for: Arterio-venous gradient of active interleukin-18 is associated with diastolic dysfunction: a cross-sectional study
Source: ESC Heart Fail. 2026 Jan 19;13(1):xvaf041. doi: 10.1093/eschf/xvaf041 (PMC13168766; doi:10.1093/eschf/xvaf041)
Supplement: xvaf041_Supplementary_Data [file xvaf041_supplementary_data.zip › Supplementary_Table_S1_Revise_20251001.xlsx]

## Sheet: Supple
Table S1	Underlying cardiovascular conditions of participants
	Underlying condition	N with %
	Ischemic heart disease	61 (70.1%)
	Suspect of angina	19 (21.8%)
	Effort angina	28 (32.2%)
	Stable angina	3 (3.4%)
	Vasospastic angina	1 (1.1%)
	Silent myocardial ischemia	3 (3.4%)
	Ischemic cardiomyopathy	2 (2.3%)
	Old myocardial infarction	2 (2.3%)
	Acute myocardial infarction	3 (3.4%)
	Valvular disease	21 (24.1%)
	Aortic valve stenosis	18 (20.7%)
	Mitral regurgitation	3 (3.4%)
	Cardiomyopathy	3 (3.4%)
	Mitochondrial cardiomyopathy	2 (2.3%)
	Idiopathic dilated cardiomyopathy	1 (1.1%)
	Arrhythmia	4 (4.6%)
	Atrial fibrillation	3 (3.4%)
	Complete atrioventricular block	1 (1.1%)
	The number of participants (N) in each category is provided along with the percentage (%) of the total cohort.
