# Supplementary material for: Arterio-venous gradient of active interleukin-18 is associated with diastolic dysfunction: a cross-sectional study
Source: ESC Heart Fail. 2026 Jan 19;13(1):xvaf041. doi: 10.1093/eschf/xvaf041 (PMC13168766; doi:10.1093/eschf/xvaf041)
Supplement: xvaf041_Supplementary_Data [file xvaf041_supplementary_data.zip › Supplementary_Table_S2_Revise_20251001.xlsx]

## Sheet: Table 2
Table S2	Simple regression analyses between aIL-18 A/V ratio and clinical risk factors
	Variable	r	β (95% CI)	p-Value
	Obesity (BMI >25)	0.02	0.02 (–0.24, 0.28)	0.87
	Smoking	–0.07	–0.09 (–0.39, 0.21)	0.54
	DM	–0.12	–0.15 (–0.44, 0.13)	0.29
	HT	0.05	0.05 (–0.17, 0.27)	0.66
	UACR (mg/gCr)	0.12	0.21 (–0.18, 0.59)	0.28
	eGFR (mL/min/1.73m2)	–0.08	–0.03 (–0.11, 0.05)	0.46
	Simple regression analysis of aIL-18 A/V ratio with clinical parameters. UACR and eGFR were log-transformed to approximate a normal distribution. A p-value < 0.05 was considered statistically significant. *p < 0.05. Pearson correlation coefficients (r), regression coefficients (β), 95% confidence intervals (CI), and p-value are presented. aIL-18, active interleukin-18; A/V, arterio-venous, DM, di…
