# Supplementary material for: Arterio-venous gradient of active interleukin-18 is associated with diastolic dysfunction: a cross-sectional study
Source: ESC Heart Fail. 2026 Jan 19;13(1):xvaf041. doi: 10.1093/eschf/xvaf041 (PMC13168766; doi:10.1093/eschf/xvaf041)
Supplement: xvaf041_Supplementary_Data [file xvaf041_supplementary_data.zip › Supplementary_Table_S3_Revise_20251001.xlsx]

## Sheet: Sheet1
Table S3	Multivariable linear regression models for HFA-PEFF score
	HFA-PEFF score
		Model 1 (Unadjusted)		Model 2 (+Age, Sex)		Model 3 (+BMI, Smoking, DM, HT)		Model 4 (+UACR, eGFR)
	Intercept	B = 2.88 p < 0.001*** (95%CI: 1.67, 4.09)		B = –0.86 p = 0.58 (95%CI: –3.92, 2.19)		B = –4.31 p = 0.059 (95%CI: –8.77, 0.16)		B = –3.06 p = 0.46 (95%CI: –11.19, 5.07)
	aIL-18 A/V ratio	B = 1.13 p = 0.042* (95%CI: 0.04, 2.22)		B = 0.92 p = 0.076 (95%CI: –0.10, 1.94)		B = 0.93 p = 0.076 (95%CI: –0.10, 1.96)		B = 0.81 p = 0.13 (95%CI: –0.23, 1.86)
	Age	―		B = 0.06 p = 0.003** (95%CI: 0.02, 0.10)		B = 0.08 p < 0.001*** (95%CI: 0.04, 0.12)		B = 0.07 p = 0.002** (95%CI: 0.03, 0.11)
	Sex	―		B = –0.70 p = 0.080 (95%CI: –1.49, 0.09)		B = -0.95 p = 0.097 (95%CI: –2.07, 0.18)		B = –0.77 p = 0.19 (95%CI: –1.94, 0.39)
	BMI	―		―		B = 0.11 p = 0.033* (95%CI: 0.01, 0.21)		B = 0.10 p = 0.045* (95%CI: 0.002, 0.20)
	Smoking	―		―		B = 0.29 p = 0.603 (95%CI: –0.82, 1.40)		B = 0.12 p = 0.840 (95%CI: –1.02, 1.25)
	DM	―		―		B = 0.01 p = 0.98 (95%CI: –0.78, 0.80)		B = –0.06 p = 0.88 (95%CI: –0.86, 0.74)
	HT	―		―		B = –0.28 p = 0.61 (95%CI: –1.35, 0.80)		B = –0.42 p = 0.46 (95%CI: –1.54, 0.70)
	UACR	―		―		―		B = 0.45 p = 0.18 (95%CI: –0.20, 1.10)
	eGFR	―		―		―		B = –0.52 p = 0.76 (95%CI: –3.84, 2.81)
	Values are regression coefficients (B) with 95% confidence intervals (CI). Model 1: unadjusted; Model 2: adjusted for age and sex; Model 3: further adjusted for BMI, smoking, DM, and HT; Model 4: further adjusted for UACR and eGFR. Multivariable analyses were restricted to patients with complete covariates (n=86, due to one missing UACR value). A p-value < 0.05 was considered statistically signif…
