# Supplementary material for: Arterio-venous gradient of active interleukin-18 is associated with diastolic dysfunction: a cross-sectional study
Source: ESC Heart Fail. 2026 Jan 19;13(1):xvaf041. doi: 10.1093/eschf/xvaf041 (PMC13168766; doi:10.1093/eschf/xvaf041)
Supplement: xvaf041_Supplementary_Data [file xvaf041_supplementary_data.zip › Supplementary_Table_S4_Revise_20251001.xlsx]

## Sheet: Sheet1
Table S4	Associations between medication use, aIL-18 A/V ratio, and diastolic indices (multivariable linear regression)
	Dependent variable	Variable		B		95%CI		p value
	aIL-18 A/V ratio	Statin		–0.005		–0.17, 0.16		0.95
		ACEi/ARB		–0.002		–0.16, 0.16		0.98
		SGLT2 inhibitor		–0.16		–0.40, 0.08		0.2
		β-blockers		0.1		–0.07, 0.27		0.26
	Ave E/e'	Statin		0.22		–2.61, 3.05		0.88
		ACEi/ARB		3.74		1.01, 6.47		0.008**
		SGLT2 inhibitor		–0.55		–4.45, 3.35		0.778
		β-blockers		0.77		–2.21, 3.74		0.61
	TRPG	Statin		–0.89		–3.47, 1.68		0.49
		ACEi/ARB		2.65		0.18, 5.11		0.036*
		SGLT2 inhibitor		–1.59		–5.35, 2.17		0.4
		β-blockers		–0.03		–2.69, 2.63		0.98
	Values are regression coefficients (B) with 95% confidence intervals (CI). A p-value < 0.05 was considered statistically significant. *p < 0.05; **p < 0.01. aIL-18, active interleukin-18; A/V, arterio-venous; TRPG, tricuspid regurgitation pressure gradient; ACEi, angiotensin-converting enzyme inhibitor; ARB, angiotensin receptor blocker; SGLT2, sodium–glucose cotransporter-2.
