# Supplementary material for: Arterio-venous gradient of active interleukin-18 is associated with diastolic dysfunction: a cross-sectional study
Source: ESC Heart Fail. 2026 Jan 19;13(1):xvaf041. doi: 10.1093/eschf/xvaf041 (PMC13168766; doi:10.1093/eschf/xvaf041)
Supplement: xvaf041_Supplementary_Data [file xvaf041_supplementary_data.zip › Supplementary_Table_S5_Revise_20251001.xlsx]

## Sheet: Sheet1
Table S5	Multivariable regression analyses for E/e′ and TRPG including ACEi/ARB as a covariate
	Ave E/e'						TRPG
		B (95%CI)		p value				B (95%CI)		p value
	Intercept	–8.18 (–33.8, 17.5)		0.53			Intercept	3.44 (–24.3, 31.2)		0.81
	aIL-18 A/V ratio	4.91 (1.75, 8.07)		0.003**			aIL-18 A/V ratio	3.27 (0.06, 6.49)		0.046*
	ACEi/ARB	2.22 (–0.16, 4.60)		0.067			ACEi/ARB	3.06 (0.70, 5.42)		0.012*
	Age	0.25 (0.12, 0.39)		<0.001***			Age	0.14 (–0.01, 0.29)		0.065
	Sex	–6.39 (–9.90, –2.88)		0.001**			Sex	–0.07 (–3.39, 3.25)		0.97
	BMI	0.41 (0.11, 0.72)		0.009**			BMI	0.07 (–0.32, 0.45)		0.73
	Smoking	4.82 (1.36, 8.28)		0.007**			Smoking	–1.42 (–4.68, 1.84)		0.39
	DM	–0.02 (–2.54, 2.51)		0.99			DM	1.53 (–1.02, 4.07)		0.24
	HT	–1.79 (–5.27, 1.69)		0.31			HT	–4.25 (–7.80, –0.70)		0.020*
	UACR	–0.35 (–2.36, 1.65)		0.73			UACR	2.83 (0.62, 5.03)		0.013*
	eGFR	–5.70 (–16.1, 4.73)		0.28			eGFR	1.72 (–9.02, 12.5)		0.75
	Multivariable models including aIL-18 A/V ratio, ACEi/ARB, age, sex, BMI, smoking, DM, HT, UACR and eGFR.Values are regression coefficients (B) with 95% confidence intervals (CI). Multivariable analyses were restricted to patients with complete covariates (n=86, due to one missing UACR value). A p-value < 0.05 was considered statistically significant. *p < 0.05; **p < 0.01; ***p < 0.001. aIL-18, …
