# Supplementary material for: Arterio-venous gradient of active interleukin-18 is associated with diastolic dysfunction: a cross-sectional study
Source: ESC Heart Fail. 2026 Jan 19;13(1):xvaf041. doi: 10.1093/eschf/xvaf041 (PMC13168766; doi:10.1093/eschf/xvaf041)
Supplement: xvaf041_Supplementary_Data [file xvaf041_supplementary_data.zip › Supplementary_Table_S6_Revise_20251001.xlsx]

## Sheet: Sheet1
Table S6	Sensitivity analysis of aIL-18 A/V ratio with cardiac parameters in cases with A/V > 1 (n=47)
			r		β (95%CI)		p value
	septal e′ (cm/s)		–0.31		–2.09 (–4.03, –0.14)		0.036*
	Ave E/e′		0.51		12.3 (5.84, 18.7)		<0.001***
	TRVmax (m/s)		0.29		0.28 (–0.04, 0.61)		0.081
	TRPG (mmHg)		0.31		5.89 (–0.21, 12.0)		0.058
	HFA-PEFF score		0.21		1.28 (–0.48, 3.04)		0.15
	Simple regression analysis of arterio-venous (A/V) ratio of aIL-18 with clinical parameters. A p-value < 0.05 was considered statistically significant. *p < 0.05; **p < 0.01; ***p < 0.001. Pearson correlation coefficients (r), regression coefficients (β), 95% confidence intervals (CI), and p-value are presented. aIL-18, active interleukin-18; A/V, arterio-venous; TRVmax, maximal tricuspid regurgi…
