# Supplementary material for: Arterio-venous gradient of active interleukin-18 is associated with diastolic dysfunction: a cross-sectional study
Source: ESC Heart Fail. 2026 Jan 19;13(1):xvaf041. doi: 10.1093/eschf/xvaf041 (PMC13168766; doi:10.1093/eschf/xvaf041)
Supplement: xvaf041_Supplementary_Data [file xvaf041_supplementary_data.zip › Supplementary_Table_S7_Revise_20251001.xlsx]

## Sheet: Sheet1
Table S7	Multivariable linear regression analysis of aIL-18 A/V ratio with average E/e′ in cases with A/V > 1 (n=44)
		Model 1 (Unadjusted)		Model 2 (+Age, Sex)		Model 3 (+BMI, Smoking, DM, HT)		Model 4 (+UACR, eGFR)
	Intercept	B = –2.43 p = 0.56 (95%CI: –10.8, 5.98)		B = –6.24 p = 0.34 (95%CI: –19.2, 6.75)		B = –25.7 p = 0.005** (95%CI: –43.2, –8.25)		B = –19.5 p = 0.36 (95%CI: –62.5, 23.4)
	aIL-18 A/V ratio	B = 12.2 p < 0.001*** (95%CI: 5.77, 18.6)		B = 11.9 p < 0.001*** (95%CI: 5.75, 18.1)		B = 9.95 p = 0.001** (95%CI: 4.14, 15.7)		B = 10.2 p = 0.002** (95%CI: 4.01, 16.5)
	Age	―		B = 0.11 p = 0.21 (95%CI: –0.06, 0.28)		B = 0.23 p = 0.007** (95%CI: 0.07, 0.40)		B = 0.23 p = 0.014* (95%CI: 0.05, 0.40)
	Sex	―		B = –5.15 p = 0.011* (95%CI: –9.05, –1.25)		B = –10.2 p < 0.001*** (95%CI: –14.9, –5.51)		B = –9.92 p < 0.001*** (95%CI: –15.0, –4.83)
	BMI	―		―		B = 0.62 p = 0.010* (95%CI: 0.16, 1.09)		B = 0.60 p = 0.018* (95%CI: 0.11, 1.10)
	Smoking	―		―		B = 6.39 p = 0.007** (95%CI: 1.83, 11.0)		B = 6.22 p = 0.013* (95%CI: 1.41, 11.0)
	DM	―		―		B = –1.55 p = 0.35 (95%CI: –4.88, 1.78)		B = –1.21 p = 0.52 (95%CI: –4.98, 2.57)
	HT	―		―		B = –1.61 p = 0.45 (95%CI: –5.86, 2.64)		B = –1.76 p = 0.44 (95%CI: –6.33, 2.82)
	UACR	―		―		―		B = –0.64 p = 0.68 (95%CI: –3.75, 2.47)
	eGFR	―		―		―		B = –2.84 p = 0.75 (95%CI: –20.5, 14.9)
	Values are regression coefficients (B) with 95% confidence intervals (CI). Model 1: unadjusted; Model 2: adjusted for age and sex; Model 3: further adjusted for BMI, smoking, DM, and HT; Model 4: further adjusted for UACR and eGFR. Multivariable analyses were restricted to patients with complete covariates (n=44; 3 patients had missing E/e′ data). A p-value < 0.05 was considered statistically sig…
