# Supplementary material for: Arterio-venous gradient of active interleukin-18 is associated with diastolic dysfunction: a cross-sectional study
Source: ESC Heart Fail. 2026 Jan 19;13(1):xvaf041. doi: 10.1093/eschf/xvaf041 (PMC13168766; doi:10.1093/eschf/xvaf041)
Supplement: xvaf041_Supplementary_Data [file xvaf041_supplementary_data.zip › Supplementary_Table_S8_Revise_20251001.xlsx]

## Sheet: Sheet1
Table S8	Additional analysis of log-transformed aIL-18 A/V ratio with cardiac parameters
			r		β (95%CI)		p value
	septal e′ (cm/s)		–0.10		–1.18 (–3.77, 1.41)		0.37
	Ave E/e′		0.22		8.04 (0.06, 16.0)		0.048*
	TRVmax (m/s)		0.21		0.37 (–0.05, 0.80)		0.085
	TRPG (mmHg)		0.24		8.09 (0.04, 16.2)		0.049*
	HFA-PEFF score		0.2		2.16 (–0.15, 4.46)		0.066
	Simple regression analysis of log-transformed arterio-venous (A/V) ratio of aIL-18 with clinical parameters. A p-value < 0.05 was considered statistically significant. *p < 0.05. Pearson correlation coefficients (r), regression coefficients (β), 95% confidence intervals (CI), and p-value are presented. aIL-18, active interleukin-18; A/V, arterio-venous; TRVmax, maximal tricuspid regurgitant veloc…
